# Supplementary material for: Educommunication in Nutrition and Neurodegenerative Diseases: A Scoping Review
Source: Int J Environ Res Public Health. 2024 Aug 22;21(8):1113. doi: 10.3390/ijerph21081113 (PMC11355037; doi:10.3390/ijerph21081113)
Supplement: Supplementary file 1 [file ijerph-21-01113-s001.zip]

Archive with 1 entries (1 files):
- ijerph-3103958-supplementary.pdf
